# Supplementary material for: A physical map of the papaya genome with integrated genetic map and genome sequence
Source: BMC Genomics. 2009 Aug 7;10:371. doi: 10.1186/1471-2164-10-371 (PMC3224731; doi:10.1186/1471-2164-10-371)
Supplement: Additional file 1 — The detailed information of the initial integrated map of linkage group 1. [file 1471-2164-10-371-S1.xls]

## Sheet: Sheet1
Additional file 1. The detailed information of the initial integrated map of linkage group 1.
Genetic locus	Genetic position (cM)	Location on WGS*	Size on Supercontig	Location on physical map	Size of FPC contigs
P8K39CC	0	Superctg116	955180	ctg1063	122 CB Unit*
P6K72CC	0.925	Superctg116	955180	ctg333	191 CB Unit
P3K1200CC	8.492	Superctg1066	20396
P3K2530CC	23.565	Superctg3603	8976
P6K1066CC	24.728	Superctg14	2884448	ctg43	433 CB unit
ctg-557CC	26.032	Superctg14	2884448	ctg66	405 CB unit
P3K7289CC	26.032	Superctg14	2884448	ctg43	433 CB unit
P3K2527CC	27.078	Superctg14	2884448	ctg43	433 CB unit
P3K3585C0	30.09	Superctg14	2884448	ctg216	391 CB unit
CPM2095C0	31.555	Superctg14	2884448	ctg240	470 CB unit
P3K4292C0	35.134	Superctg14	2884448	ctg240	470 CB unit
P3K855C0	38.806	Superctg99	989767	ctg160	420 CB unit
CPM881LC0	39.75	Superctg14	2884448	ctg240	470 CB unit
P3K2640C0	39.75	Superctg14	2884448	ctg240	470 CB unit
P3K7208C0	39.75	Superctg140	828544	ctg1050	448 CB unit
CPM1554C0	40.414	Superctg140	828544	ctg1050	448 CB unit
P3K2608C0	43.615	Superctg123	736463	ctg786	1136 CB unit
P3K2981YC0	46.2	Superctg66	1257971	ctg92	349 CB unit
P3K6734YC0	46.886
CPM1815YC0	47.006	Superctg66	1257971	ctg92	349 CB unit
CPM2179YC0	47.006	Superctg66	1257971	ctg92	349 CB unit
P3K124YC0	47.01	Superctg66	1257971	ctg92	349 CB unit
P3K4642YC0	47.006	Superctg39	2371359	ctg226	354 CB unit
P3K6109YC0	47.006	Superctg39	2371359	ctg346	386 CB unit
P3K7678YC0	47.006	Superctg215	291840	ctg346	386 CB unit
P3K8303YC0	47.006
P6K697YC0	47.006	Superctg794	25903	ctg496
P3K6141YC0	47.006
P6K1460C0	47.564	Superctg39	2371359	ctg786	1136 CB unit
CPM1055C0	49.648	Superctg177	657316	ctg26	308 CB unit
P6K502C0	50.433	Superctg160	608068	ctg487	108 CB unit
P3K3186C0	51.229	Superctg2282	11554
ctg-04C0	53.287	Superctg142	726689	ctg856	79 CB unit
CPM2054C0	54.244	Superctg142	726689	ctg1208	618 CB unit
P3K2388C0	60.248	Superctg21	2510081	ctg992	696 CB unit
P3K585A0	62.468	Superctg138	693116	ctg1341	157 CB unit
ctg-720C0	62.582
P3K131C0	62.582	Superctg21	2510081	ctg992	696 CB unit
P3K127S2	64.083	Superctg21	2510081	ctg992	696 CB unit
P3K4813A0	66.934	Superctg21	2510081	ctg127	452 CB unit
P3K1345A0	66.983	Superctg21	2510081	ctg127	452 CB unit
P6K1472C0	68.854	Superctg438	40193	ctg127	452 CB unit
P3K5593C0	73.656	Superctg36	1794408	ctg200	151 CB unit
P3K3051C0	76.266	Superctg21	2510081	ctg127	452 CB unit
P6K1040A3	76.647	Superctg21	2510081	ctg127	452 CB unit
CPM2212C0	78.142	Superctg1076	20739	ctg230	273 CB unit
P3K4261C0	79.241	Superctg36	1794408	ctg230	273 CB unit
P3K3143C0	81.81	Superctg36	1794408	ctg307	213 CB unit
P3K8216C0	87.425	Superctg36	1794408	ctg691	175 CB unit
P3K3750C0	88.589	Superctg36	1794408	ctg691	175 CB unit
CPM462C0	89.604	Superctg36	1794408	ctg251	459 CB unit
P3K6781C0	92.32	Superctg64	1200704	ctg89	362 CB unit
P3K3635C0	92.991	Superctg49	1506978	ctg251	459 CB unit
P3K71C0	96.192	Superctg49	1506978	ctg790	162 CB unit
CPM1808C0	97.327	Superctg49	1506978	ctg790	162 CB unit
CPM543LC0	97.327	Superctg49	1506978	ctg790	162 CB unit
P6K1117CC	97.938	Superctg64	1200704	ctg908	430 CB unit
CPM871LC0	100.61	Superctg49	1506978	ctg1082	305 CB unit
P6K462C0	100.624	Superctg1124	20459
P3K629C0	100.774	Superctg49	1506978	ctg1082	305 CB unit
P3K631C0	100.898	Superctg49	1506978	ctg1082	305 CB unit
P3K1823CC	104.608	Superctg64	1200704	ctg908	430 CB unit
P3K3505CC	107.512	Superctg64	1200704	ctg89	362 CB unit
P3K4953CC	109.202	Superctg64	1200704	ctg89	362 CB unit
P6K743CC	111.98	Superctg26	2069338	ctg1350	401 CB unit
CPM1737CC	112.559	Superctg26	2069338	ctg80	347 CB unit
ctg-457CC	114.534	Superctg26	2069338	ctg80	347 CB unit
P3K6411CC	115.499	Superctg26	2069338	ctg80	347 CB unit
P3K418CC	115.664	Superctg26	2069338	ctg80	347 CB unit
P6K942CC	119.763	Superctg26	2069338	ctg1104	507 CB unit
P3K2243CC	120.427	Superctg286	108169	ctg199	176 CB unit
P3K3569CC	120.554	Superctg286	108169	ctg199	176 CB unit
P8K147CC	120.554	Superctg26	2069338	ctg502	46 CB unit
P3K5796CC	120.583	Superctg26	2069338	ctg502	46 CB unit
P8K109CC	121.311	Superctg286	108169	ctg199	176 CB unit
P3K7101CC	121.732	Superctg26	2069338	ctg1104	507 CB unit
ctg-566CC	145.029	Superctg64	1200704	ctg89	362 CB unit
* WGS: whole genome shotgun; CB Units: consensus band units.
** The pink color highlights the two FPC contigs that were mapped on multiple linkage groups.
The yellow color highlights the SSRs that were not found in shotgun supercontigs.
The green clor highlights the SSRs that were found in shotgun supercontig but not be able to be located in BAC clones.
