# Supplementary material for: A physical map of the papaya genome with integrated genetic map and genome sequence
Source: BMC Genomics. 2009 Aug 7;10:371. doi: 10.1186/1471-2164-10-371 (PMC3224731; doi:10.1186/1471-2164-10-371)
Supplement: Additional file 2 — The detailed information of the final integrated map of linkage group 1. [file 1471-2164-10-371-S2.xls]

## Sheet: Sheet1
Additional file 2. The detailed information of the final integrated map of linkage group 1.
Genetic locus	Genetic position (cM)	WGS* Scaffold	Size (bp)	Location on physical map	Size (CB Units*)	No. of BACs on contig
P8K39CC	0	116	955180	Ctg1063	122	13
P6K72CC	0.925	116	955180	Ctg333	191	14
		116	955180	Ctg489	203	15
P3K1200CC	8.492	1066	20396
P3K2530CC	23.565	3603	8976
ctg-557CC	26.032	14	2879809	Ctg66	405	59
P6K1066CC	24.7	14	2879809	Ctg43	433	67
P3K7289CC	26	14	2879809	Ctg43	433	67
P3K2527CC	27.1	14	2879809	Ctg43	433	67
P3K3585C0	30.09	14	2879809	Ctg216	391	56
CPM2095C0	31.6	14	2879809	Ctg240	470	76
P3K4292C0	35.134	14	2879809	Ctg240	470	76
CPM881LC0	39.75	14	2879809	Ctg240	470	76
P3K2640C0	39.75	14	2879809	Ctg240	470	76
		14	2879809	Ctg883	47	3
		14	2879809	Ctg1050	448	46
P3K7208C0	39.8	140	828544	Ctg1050	448	46
CPM1554C0	40.4	140	828544	Ctg1050	448	46
		140	828544	Ctg148	211	27
P3K855C0	38.8	99	989767	Ctg160	420	55
		99	989767	Ctg410	126	11
		99	989767	Ctg785	197	16
		99	989767	Ctg786	1136	197
P3K2608C0	43.6	123	736463	Ctg786	1136	197
P6K1460C0	47.564	39	2371359	Ctg786	1136	197
P3K4642YC0	47	39	2371359	Ctg226	354	31
		39	2371359	Ctg153	696	52
P3K6109YC0	47	39	2371359	Ctg346	386	32
P3K7678YC0	47	215	291840	Ctg346	386	32
		215	291840	Ctg668	103	2
		215	291840	Ctg496	114	7
P6K697YC0	47	794	25903	Ctg496	114	7
		215	291840	Ctg650	85	2
		215	291840	Ctg560	78	3
		66	1257971	Ctg831	178	14
		66	1257971	Ctg1099	309	13
		66	1257971	Ctg526	162	6
P3K2981YC0	46.2	66	1257971	Ctg92	349	67
CPM1815YC0	47.006	66	1257971	Ctg92	349	67
CPM2179YC0	47.006	66	1257971	Ctg92	349	67
P3K124YC0	47.01	66	1257971	Ctg92	349	67
		66	1257971	Ctg1035	203	22
CPM1055C0	49.648	177	657316	Ctg26	308	23
		177	657316	Ctg32	346	38
		160	608068	Ctg368	183	13
P6K502C0	50.4	160	608068	Ctg487	108	6
		160	608068	Ctg293	164	17
P3K3186C0	51.2	2282	11554
ctg-04C0	53.3	142	726689	Ctg856	79	4
CPM2054C0	54.2	142	726689	Ctg1208	618	77
		249	327176	Ctg1208	618	77
		21	2510081	Ctg1208	618	77
		21	2510081	Ctg1206	160	9
P3K2388C0	60.248	21	2510081	Ctg992	696	113
P3K131C0	62.582	21	2510081	Ctg992	696	113
P3K127S2	64.083	21	2510081	Ctg992	696	113
		21	2510081	Ctg1205	201	26
P3K4813A0	66.934	21	2510081	Ctg127	452	85
P3K1345A0	66.983	21	2510081	Ctg127	452	85
P3K3051C0	76.266	21	2510081	Ctg127	452	85
P6K1040A3	76.647	21	2510081	Ctg127	452	85
P6K1472C0	68.9	438	40193	Ctg127	452	85
CPM2212C0	78.1	1076	20739	Ctg230	273	30
P3K4261C0	79.2	36	1794408	Ctg230	273	30
P3K5593C0	73.7	36	1794408	Ctg200	151	16
		36	1794408	Ctg304	135	14
P3K3143C0	81.8	36	1794408	Ctg307	213	24
		36	1794408	Ctg18	172	18
P3K8216C0	87.425	36	1794408	Ctg691	175	30
P3K3750C0	88.589	36	1794408	Ctg691	175	30
CPM462C0	89.6	36	1794408	Ctg251	459	63
		49	1506978	Ctg892	247	24
P3K3635C0	93	49	1506978	Ctg251	459	63
P3K71C0	96.192	49	1506978	Ctg790	162	20
CPM1808C0	97.327	49	1506978	Ctg790	162	20
CPM543LC0	97.327	49	1506978	Ctg790	162	20
CPM871LC0	100.61	49	1506978	Ctg1082	305	34
P3K629C0	100.774	49	1506978	Ctg1082	305	34
P3K631C0	100.898	49	1506978	Ctg1082	305	34
P6K462C0	100.6	1124	20459
P6K1117CC	97.938	64	1200704	Ctg908	430	57
P3K1823CC	104.6	64	1200704	Ctg908	430	57
P3K6781C0	92.32	64	1200704	Ctg89	362	49
P3K3505CC	107.512	64	1200704	Ctg89	362	49
P3K4953CC	109.202	64	1200704	Ctg89	362	49
ctg-566CC	145.029	64	1200704	Ctg89	362	49
		26	2069338	Ctg577	55	3
		26	2069338	Ctg1344	177	24
CPM1737CC	112.559	26	2069338	Ctg80	347	51
ctg-457CC	114.534	26	2069338	Ctg80	347	51
P3K6411CC	115.499	26	2069338	Ctg80	347	51
P3K418CC	115.664	26	2069338	Ctg80	347	51
		26	2069338	Ctg229	158	26
P6K942CC	119.8	26	2069338	Ctg1104	507	73
P3K7101CC	121.732	26	2069338	Ctg1104	507	73
		26	2069338	Ctg199	176	14
P3K2243CC	120.427	286	108169	Ctg199	176	14
P3K3569CC	120.554	286	108169	Ctg199	176	14
P8K109CC	121.311	286	108169	Ctg199	176	14
P8K147CC	120.6	26	2069338	Ctg502	46	5
P3K5796CC	120.6	26	2069338	Ctg502	46	5
* WGS: whole genome shotgun; CB Units: consensus band units.
** The conflicting genetic loci are in red color. The yellow color highlights the WGS supercontigs and FPC contigs that built up joins for integrating WGS , genetic and physical maps.
