# Supplementary material for: A physical map of the papaya genome with integrated genetic map and genome sequence
Source: BMC Genomics. 2009 Aug 7;10:371. doi: 10.1186/1471-2164-10-371 (PMC3224731; doi:10.1186/1471-2164-10-371)
Supplement: Additional file 3 — The detailed information of the integrated genetic and physical map. [file 1471-2164-10-371-S3.xls]

## Sheet: Sheet1
Additional file 3. The detailed information of the integrated genetic and physical map.
Genetic Map		Shotgun Sequence		Physical Map
Linkage group	Genetic position (cM)	Superctig No. of WGS*	Size (bp)	FPC contig	Size (CB Units*)	No. of BACs on contig
LG1	0	116	955180	Ctg1063	122	13
LG1	0.925	116	955180	Ctg333	191	14
LG1		116	955180	Ctg489	203	15
LG1	8.492	1066	20396
LG1	23.565	3603	8976
LG1	26.032	14	2879809	Ctg66	405	59
LG1	24.7/26.0/27.1	14	2879809	Ctg43	433	67
LG1	30.09	14	2879809	Ctg216	391	56
LG1	31.6/35.1/39.8	14	2879809	Ctg240	470	76
LG1		14	2879809	Ctg883	47	3
LG1		14	2879809	Ctg1050	448	46
LG1	39.8/40.4	140	828544	Ctg1050	448	46
LG1		140	828544	Ctg148	211	27
LG1	38.8	99	989767	Ctg160	420	55
LG1		99	989767	Ctg410	126	11
LG1		99	989767	Ctg785	197	16
LG1		99	989767	Ctg786	1136	197
LG1	43.6	123	736463	Ctg786	1136	197
LG1	47.6	39	2371359	Ctg786	1136	197
LG1	47	39	2371359	Ctg226	354	31
LG1		39	2371359	Ctg153	696	52
LG1	47	39	2371359	Ctg346	386	32
LG1	47	215	291840	Ctg346	386	32
LG1		215	291840	Ctg668	103	2
LG1		215	291840	Ctg496	114	7
LG1	47	794	25903	Ctg496	114	7
LG1		215	291840	Ctg650	85	2
LG1		215	291840	Ctg560	78	3
LG1		66	1257971	Ctg831	178	14
LG1		66	1257971	Ctg1099	309	13
LG1		66	1257971	Ctg526	162	6
LG1	46.2/47	66	1257971	Ctg92	349	67
LG1		66	1257971	Ctg1035	203	22
LG1	49.6	177	657316	Ctg26	308	23
LG1		177	657316	Ctg32	346	38
LG1		160	608068	Ctg368	183	13
LG1	50.4	160	608068	Ctg487	108	6
LG1		160	608068	Ctg293	164	17
LG1	51.2	2282	11554
LG1	53.3	142	726689	Ctg856	79	4
LG1	54.2	142	726689	Ctg1208	618	77
LG1		249	327176	Ctg1208	618	77
LG1		21	2510081	Ctg1208	618	77
LG1		21	2510081	Ctg1206	160	9
LG1	60.2/62.6/64.1	21	2510081	Ctg992	696	113
LG1		21	2510081	Ctg1205	201	26
LG1	66.9/67.0/76.3/76.6	21	2510081	Ctg127	452	85
LG1	68.9	438	40193	Ctg127	452	85
LG1	78.1	1076	20739	Ctg230	273	30
LG1	79.2	36	1794408	Ctg230	273	30
LG1	73.7	36	1794408	Ctg200	151	16
LG1		36	1794408	Ctg304	135	14
LG1	81.8	36	1794408	Ctg307	213	24
LG1		36	1794408	Ctg18	172	18
LG1	87.4/88.6	36	1794408	Ctg691	175	30
LG1	89.6	36	1794408	Ctg251	459	63
LG1		49	1506978	Ctg892	247	24
LG1	93	49	1506978	Ctg251	459	63
LG1	96.2/97.3	49	1506978	Ctg790	162	20
LG1	100.6/100.8/100.9	49	1506978	Ctg1082	305	34
LG1	100.6	1124	20459
LG1	97.9/104.6	64	1200704	Ctg908	430	57
LG1	92.3/107.5/109.2/145.0	64	1200704	Ctg89	362	49
LG1		26	2069338	Ctg577	55	3
LG1		26	2069338	Ctg1344	177	24
LG1	112.6/114.5/115.5/115.7	26	2069338	Ctg80	347	51
LG1		26	2069338	Ctg229	158	26
LG1	119.8/121.7	26	2069338	Ctg1104	507	73
LG1	120.4/120.6	26	2069338	Ctg199	176	14
LG1	120.4/120.6/121.3	286	108169	Ctg199	176	14
LG1	120.6	26	2069338	Ctg502	46	5
LG2	0.0/0.5	55	1157350	Ctg190	242	25
LG2		55	1157350	Ctg421	134	13
LG2	5.2/7.2	55	1157350	Ctg270	262	31
LG2	15.6	55	1157350	Ctg243	338	31
LG2		129	758766	Ctg386	150	8
LG2	23.8	129	758766	Ctg355	255	25
LG2		6	3337819	Ctg355	255	25
LG2		6	3337819	Ctg783	186	26
LG2		6	3337819	Ctg543	76	6
LG2		6	3337819	Ctg21	137	16
LG2	34.0/44.7	6	3337819	Ctg829	499	70
LG2		6	3337819	Ctg1178	238	21
LG2		6	3337819	Ctg537	182	20
LG2	55.7	6	3337819	Ctg112	117	5
LG2	60.9/61.7	6	3337819	Ctg1295	440	79
LG2		6	3337819	Ctg1168	123	11
LG2	64.5	6	3337819	Ctg933	47	4
LG2		6	3337819	Ctg662	492	71
LG2	66.9	29	2134445	Ctg662	492	71
LG2		29	2134445	Ctg1106	150	19
LG2	67.8	29	2134445	Ctg184	368	52
LG2	68.9	29	2134445	Ctg515	110	4
LG2		29	2134445	Ctg1233	120	12
LG2		29	2134445	Ctg1230	127	3
LG2	70.9	29	2134445	Ctg1166	417	71
LG2		89	1165403	Ctg1166	417	71
LG2		89	1165403	Ctg392	133	10
LG2	74.1	89	1165403	Ctg1124	499	74
LG2		74	981210	Ctg1124	499	74
LG2		74	981210	Ctg1122	299	33
LG2		74	981210	Ctg876	319	42
LG2		74	981210	Ctg878	152	25
LG2	76.5	214	292348	Ctg878	152	25
LG2		214	292348	Ctg256	256	25
LG2		180	476580	Ctg256	256	25
LG2		180	476580	Ctg484	74	5
LG2		180	476580	Ctg436	165	9
LG2		98	1182040	Ctg155	159	15
LG2	76.8	98	1182040	Ctg888	587	66
LG2		98	1182040	Ctg222	437	46
LG2		379	44813	Ctg222	437	46
LG2		296	129309	Ctg222	437	46
LG2	80	516	34704	Ctg15	416	40
LG2	81.5	316	58933	Ctg113	423	47
LG2	81.4	4288	4374	Ctg113	423	47
LG2		15	2764102	Ctg113	423	47
LG2	84.3	15	2764102	Ctg934	494	61
LG2	82.2	15	2764102	Ctg19	1319	180
LG2	81.5	15	2764102	Ctg1347	503	73
LG2	83.1	571	30712	Ctg1347	503	73
LG2		79	1358694	Ctg1347	503	73
LG2		79	1358694	Ctg70	234	23
LG2		79	1358694	Ctg404	191	13
LG2		79	1358694	Ctg336	107	11
LG2		79	1358694	Ctg474	121	7
LG2		79	1358694	Ctg107	229	28
LG2	82	122	1003388	Ctg107	229	28
LG2	81.4	122	1003388	Ctg828	515	66
LG2	82/82.9	2196	11208	Ctg828	515	66
LG2		175	518865	Ctg141	223	12
LG2	81.5	175	518865	Ctg356	200	15
LG2		1337	18742	Ctg356	200	15
LG2	82	201	286215	Ctg313	130	9
LG2		201	286215	Ctg499	81	3
LG2		25	2292862	Ctg781	1406	253
LG2		229	231066	Ctg781	1406	253
LG2		77	1384079	Ctg781	1406	253
LG2	99.2	77	1384079	Ctg76	569	89
LG2		77	1384079	Ctg1331	417	56
LG2	101	97	773737	Ctg1331	417	56
LG2	103.4	97	773737	Ctg1330	307	34
LG2	105.8	12	2817997	Ctg1330	307	34
LG2	109.1	12	2817997	Ctg98	676	106
LG2	111.3	12	2817997	Ctg1333	454	85
LG2	112.4/113.1	12	2817997	Ctg1332	250	40
LG2	117.2	12	2817997	Ctg382	189	12
LG2		80	1090009	Ctg318	195	18
LG2		80	1090009	Ctg512	76	4
LG2		80	1090009	Ctg224	105	8
LG2	129.6	80	1090009	Ctg844	211	11
LG2	132.4	80	1090009	Ctg294	203	25
LG2		131	732759	Ctg294	203	25
LG2	136.6/137.7/138.8	131	732759	Ctg767	343	43
LG3	0	119	684139	Ctg180	269	48
LG3	2.7	119	684139	Ctg1055	369	51
LG3	3.7/4.9	1566	19166	Ctg1055
LG3		235	286660	Ctg1055	369	51
LG3	9.7	235	286660	Ctg62	239	25
LG3		117	928441	Ctg62	239	25
LG3	19.9/20.8	117	928441	Ctg811	468	73
LG3	23.3	736	25460	Ctg208	263	19
LG3		162	499299	Ctg208	263	19
LG3	25	162	499299	Ctg323	179	13
LG3	28.9	51	1542156	Ctg1043	178	19
LG3	30.5	51	1542156	Ctg139	316	54
LG3	37.4	51	1542156	Ctg1044	545	65
LG3		51	1542156	Ctg269	163	14
LG3		51	1542156	Ctg206	162	18
LG3		221	328239	Ctg338	169	21
LG3	41.4	221	328239	Ctg308	258	39
LG3	45.1/46.7	73	1385108	Ctg991	380	53
LG3		73	1385108	Ctg861	420	43
LG3		73	1385108	Ctg995	566	98
LG3	48.4	1852	12787	Ctg995	566	98
LG3		43	2007359	Ctg995	566	98
LG3	54.4	43	2007359	Ctg773	618	115
LG3	55.2	257	211506	ctg375	198	17
LG3		86	1054325	Ctg1094	401	62
LG3		86	1054325	Ctg106	237	23
LG3	57.4/58.1	86	1054325	Ctg470	104	7
LG3		86	1054325	Ctg923	531	63
LG3	58.1	72	1312069	Ctg923	531	63
LG3	58.8/58.9	72	1312069	Ctg151	407	46
LG3		72	1312069	Ctg159	366	41
LG3	59.2	426	39431	Ctg100	187	21
LG3		232	434959	Ctg100	187	21
LG3	59.5	232	434959	Ctg232	254	27
LG3		60	1505434	Ctg232	254	27
LG3		60	1505434	Ctg28	534	69
LG3		60	1505434	Ctg862	107	4
LG3		60	1505434	Ctg1342	770	119
LG3	60.1/60.2	632	28557	Ctg1342	770	119
LG3	60.3	138	693116	Ctg1342	770	119
LG3	60.3	138	693116	Ctg1341	157	29
LG3		248	225406	Ctg1341	157	29
LG3		248	225406	Ctg154	44	6
LG3		196	289404	Ctg159	366	41
LG3		196	289404	Ctg87	632	65
LG3	59.5	231	253782	Ctg87	632	65
LG3	59.8	1847	12495	Ctg87	632	65
LG3	61.1	247	276063	Ctg375	198	17
LG3	61.6	647	32955	Ctg408	165	9
LG3	62.2	158	392872	Ctg408	165	9
LG3		0	6239266	Ctg1162	165	14
LG3		0	6239266	Ctg926	427	59
LG3		0	6239266	Ctg1313	219	31
LG3		0	6239266	Ctg925	417	32
LG3		0	6239266	Ctg1008	535	62
LG3		0	6239266	Ctg39	318	43
LG3		0	6239266	Ctg1010	413	70
LG3		0	6239266	Ctg1248	495	60
LG3		0	6239266	Ctg1007	1133	171
LG3	63.1	0	6239266	Ctg31	619	84
LG3	64.2	0	6239266	Ctg915	576	61
LG3		0	6239266	Ctg45	82	4
LG3		20	2546743	Ctg146	315	50
LG3	62.8	762	26181	Ctg238	168	16
LG3		20	2546743	Ctg238	168	16
LG3	65.6	20	2546743	Ctg921	881	117
LG3	67.1	20	2546743	Ctg124	307	33
LG3	68.3/68.7	42	1972228	Ctg1349	298	34
LG3		42	1972228	Ctg361	285	21
LG3	70.8	42	1972228	Ctg290	477	52
LG3	73.4/74.0	42	1972228	Ctg241	203	28
LG3	76.9	42	1972228	Ctg467	105	6
LG3		37	1706892	Ctg203	497	57
LG3	81.3	37	1706892	Ctg810	359	57
LG3	83.8	37	1706892	Ctg869	210	20
LG3	87.5	37	1706892	Ctg201	175	23
LG3		37	1706892	Ctg488	154	14
LG3		150	527714	Ctg488	154	14
LG3	90.2	150	527714	Ctg1139	126	12
LG3	91.4	150	527714	Ctg776	177	18
LG3		106	967110	Ctg462	104	9
LG3	96	106	967110	Ctg136	127	8
LG3	97.0/97.7/101.8/103.5/105.1	106	967110	Ctg295	212	27
LG3	106.1/110.1	106	967110	Ctg206	162	18
LG3		106	967110	Ctg518	114	5
LG3	115.7/115.8	200	313841	Ctg101	171	23
LG3	118.2/118.8/120.1/121.9/124.0	62	1104893	Ctg288	419	58
LG3	/125.1/125.7/127.6/128.6/132.4	62	1104893	Ctg985	248	41
LG4	0	332	216958	Ctg91	252	27
LG4	2.4	228	280773	Ctg91	252	27
LG4		169	577518	Ctg91	252	27
LG4	2.8	169	577518	Ctg185	150	12
LG4		169	577518	Ctg389	101	11
LG4	9.5	271	80259	Ctg343	137	9
LG4	11.4	188	491218	Ctg158	332	41
LG4		188	491218	Ctg475	62	10
LG4		125	949703	Ctg187	210	17
LG4		125	949703	Ctg280	126	13
LG4	16.2	125	949703	Ctg289	193	27
LG4		125	949703	Ctg850	273	22
LG4		245	304906	Ctg850	273	22
LG4	17.3	245	304906	Ctg287	403	48
LG4	19	234	370150	Ctg287	403	48
LG4	21.2	295	121856	Ctg287	403	48
LG4		189	320949	Ctg287	403	48
LG4	23.6	189	320949	Ctg255	240	25
LG4	24.2	1500	15626
LG4	30.8	114	834258	Ctg110	515	95
LG4	31.8	420	117875	Ctg225	332	26
LG4	37.8/39.9/42.1	163	531347	Ctg181	643	93
LG4		56	1481493	Ctg181	643	93
LG4		56	1481493	Ctg309	807	125
LG4		704	26235	Ctg309	807	125
LG4		54	1892704	Ctg309	807	125
LG4		54	1892704	Ctg949	415	44
LG4		54	1892704	Ctg96	337	35
LG4		54	1892704	Ctg250	184	21
LG4	45.2	2485	10408
LG4		33	2048634	Ctg932	150	8
LG4	46.5	33	2048634	Ctg744	414	65
LG4		33	2048634	Ctg1005	691	119
LG4		33	2048634	Ctg121	417	75
LG4		69	1078458	Ctg121	417	75
LG4		69	1078458	Ctg373	140	18
LG4		69	1078458	Ctg359	217	16
LG4	47.6	182	388565	Ctg192	287	43
LG4		120	765198	Ctg192	287	43
LG4	47.6	120	765198	Ctg842	240	29
LG4		120	765198	Ctg1028	707	100
LG4		11	2969618	Ctg600	882	151
LG4	49.9	11	2969618	Ctg1028	707	100
LG4	55.7	5	3349961	Ctg447	203	15
LG4	54.3/55.6	5	3349961	Ctg788	183	19
LG4	58.1/59.2	5	3349961	Ctg164	539	84
LG4		5	3349961	Ctg420	122	8
LG4	62.5/63.1/66.5	5	3349961	Ctg398	607	104
LG4	68.2/68.5	5	3349961	Ctg17	175	9
LG4		599	29339	Ctg17	175	9
LG4	69.5/70.4	5	3349961	Ctg217	305	35
LG4		5	3349961	Ctg358	292	35
LG4	74.1	104	755277	Ctg358	292	35
LG4		104	755277	Ctg118	165	15
LG4		104	755277	Ctg281	265	32
LG4		222	189287	Ctg281	265	32
LG4		85	921664	Ctg239	73	7
LG4		85	921664	Ctg620	160	16
LG4	85.3/91.0	85	921664	Ctg893	311	31
LG4	99.3/103.2/103.8	85	921664	Ctg789	301	45
LG4		92	910632	Ctg789	301	45
LG4	106.6/112.7.114.9/115.0/118.0	92	910632	Ctg1078	388	60
LG4	120.6	390	42856	Ctg1078	388	60
LG5		103	881347	Ctg214	86	4
LG5	14.5/17.2/18.3/18.7/19.3/21.9/22.3	103	881347	Ctg871	457	90
LG5	23.4/24.8//27.1	34	2132046	Ctg871	457	90
LG5		34	2132046	Ctg814	381	66
LG5	29.8	34	2132046	Ctg72	229	28
LG5	30.6	34	2132046	Ctg88	342	60
LG5		34	2132046	Ctg79	203	39
LG5	35.0/35.3/35.7/36.3	10	3250320	Ctg922	397	68
LG5	39.4/42.1/43.7	10	3250320	Ctg129	338	33
LG5		10	3250320	Ctg73	158	17
LG5		10	3250320	Ctg1088	403	75
LG5		10	3250320	Ctg868	464	65
LG5		10	3250320	Ctg365	140	13
LG5		10	3250320	Ctg244	181	13
LG5		176	433053	Ctg244	181	13
LG5		176	433053	Ctg847	209	19
LG5	51.7	602	30016
LG5	56.7	22	2094846	Ctg340	1571	210
LG5		22	2094846	Ctg120	212	29
LG5		149	485063	Ctg303	196	26
LG5	57.9	149	485063	Ctg342	137	11
LG5		41	2139848	Ctg1026	63	5
LG5		41	2139848	Ctg1249	511	71
LG5		41	2139848	Ctg1017	301	15
LG5	58.5	41	2139848	Ctg42	521	72
LG5	58.5	41	2139848	Ctg1175	529	82
LG5		41	2139848	Ctg60	571	58
LG5	58.5	503	34181	Ctg1273	464	41
LG5	59.3	57	1397297	Ctg138	410	61
LG5	59.5	57	1397297	Ctg910	251	28
LG5		57	1397297	Ctg1092	161	15
LG5		57	1397297	Ctg990	776	99
LG5		193	441155	Ctg990	776	99
LG5		193	441155	Ctg825	54	4
LG5		294	228393	Ctg990	776	99
LG5		256	156457	Ctg990	776	99
LG5	58	145	597353	Ctg1338	138	8
LG5		145	597353	Ctg126	1132	164
LG5	59.7/60.2	67	1479991	Ctg126	1132	164
LG5	63.4	141	1001911	Ctg254	548	63
LG5		144	759940	Ctg254	548	63
LG5	63.5	144	759940	Ctg440	97	9
LG5	64	144	759940	Ctg339	250	21
LG5		184	406264	Ctg453	189	12
LG5	70.2/70.8	184	406264	Ctg283	462	53
LG5		194	337566	Ctg283	462	53
LG5		18	2744760	Ctg63	570	93
LG5		18	2744760	Ctg402	173	12
LG5	76.6/77.6/78.5/78.9/79.7	18	2744760	Ctg35	771	119
LG5	80.8	18	2744760	Ctg175	416	60
LG5		18	2744760	Ctg1339	218	25
LG5	87.8	151	501423	Ctg1339	218	25
LG5	95.7	9	2795995	Ctg56	553	91
LG5	97.8/99.4	9	2795995	Ctg1195	311	38
LG5	103.6	9	2795995	Ctg617	416	50
LG5		9	2795995	Ctg394	218	20
LG5		9	2795995	Ctg514	95	5
LG5		9	2795995	Ctg332	431	27
LG6	0.0/1.8/2.2/3.0/3.4/3.9/9.9/10.0	48	1304607	Ctg85	872	127
LG6	15.2/15.4/17.2/21.0	84	933051	Ctg490	434	43
LG6		84	933051	Ctg188	320	32
LG6		157	467639	Ctg188	320	32
LG6	24.2	157	467639	Ctg227	588	68
LG6	32.8	508	34330	Ctg227	588	68
LG6		58	1410377	Ctg227	588	68
LG6	34.0/34.9/35.4	58	1410377	Ctg993	707	100
LG6		44	1769568	Ctg476	146	12
LG6	30.6/41.8	44	1769568	Ctg403	130	8
LG6		44	1769568	Ctg231	377	52
LG6	44.8/45.5	610	29757	Ctg131	278	40
LG6		44	1769568	Ctg131	278	40
LG6	50.1	44	1769568	Ctg425	152	16
LG6	35.5	52	1856996	Ctg424	431	61
LG6		52	1856996	Ctg870	109	10
LG6		52	1856996	Ctg65	288	36
LG6	42.6	52	1856996	Ctg161	213	19
LG6	47.1	52	1856996	Ctg258	221	21
LG6		52	1856996	Ctg310	273	25
LG6	49.4/50.6/50.8	209	211864	Ctg310	273	25
LG6	49.4	59	1294296	Ctg143	184	31
LG6		59	1294296	Ctg804	285	41
LG6	56.2	494	34482	Ctg53	383	66
LG6	57.2/57.4/57.5	59	1294296	Ctg53	383	66
LG6		59	1294296	Ctg393	265	16
LG6		83	1096418	Ctg393	265	16
LG6	55.3	83	1096418	Ctg528	242	36
LG6	58.5	83	1096418	Ctg872	660	113
LG6	48.3/52.5/54.6/59/59.2/59.6/60.2	165	346137	Ctg872	660	113
LG6	61.5	87	884619	Ctg872	660	113
LG6	61.9/63.0/63.3	87	884619	Ctg67	678	87
LG6		132	748532	Ctg67	678	87
LG6		132	748532	Ctg557	87	6
LG6	72.3	132	748532	Ctg234	241	36
LG6	57.5	50	1606284	Ctg485	117	7
LG6	57.2	50	1606284	Ctg866	110	13
LG6		50	1606284	Ctg441	115	7
LG6		50	1606284	Ctg1090	503	88
LG6	65.7	50	1606284	Ctg176	131	17
LG6		16	2899247	Ctg77	278	42
LG6		16	2899247	Ctg130	147	15
LG6		16	2899247	Ctg29	150	24
LG6		16	2899247	Ctg282	446	67
LG6		16	2899247	Ctg813	294	29
LG6		16	2899247	Ctg259	228	28
LG6	64.5	16	2899247	Ctg559	45	4
LG6		211	285447	Ctg787	405	53
LG6	74.7	211	285447	Ctg1077	298	39
LG6		136	1053040	Ctg1077	298	39
LG6	73.8	136	1053040	Ctg787	405	53
LG6		136	1053040	Ctg457	117	10
LG6	73	8	2727084	Ctg457	117	10
LG6	70.6/73.5/74.1/75	8	2727084	Ctg166	308	41
LG6	75.5	8	2727084	Ctg383	161	12
LG6	75.9	428	40694	Ctg920	320	69
LG6		8	2727084	Ctg920	320	69
LG6	77.1	8	2727084	Ctg818	388	60
LG6		8	2727084	Ctg1087	224	23
LG6	78.9/79.1/79.4	8	2727084	Ctg119	223	32
LG6	79.1	8	2727084	Ctg352	361	27
LG6	79.1	147	942861	Ctg352	361	27
LG6	79.1	147	942861	Ctg278	350	27
LG6		147	942861	Ctg1150	462	56
LG6		133	835386	Ctg1150	462	56
LG6		133	835386	Ctg1148	655	82
LG6		288	185864	Ctg1148	655	82
LG6		838	23099	Ctg1148	655	82
LG6	78	463	36351	Ctg145	645	101
LG6	80.4	499	36926	Ctg145	645	101
LG6	79.1	1191	19089
LG6	80.2	305	60028	Ctg1202	130	14
LG6		24	2694650	Ctg530	88	6
LG6		24	2694650	Ctg4	183	7
LG6		24	2694650	Ctg1001	948	159
LG6	69.4	24	2694650	Ctg1000	371	50
LG6	81.6	24	2694650	Ctg1070	746	92
LG6		238	234278	Ctg1070	746	92
LG6		238	234278	Ctg437	337	28
LG6	81.2	71	1190563	Ctg437	337	28
LG6		71	1190563	Ctg445	171	11
LG6	81.2	71	1190563	Ctg1158	519	81
LG6		239	196939	Ctg1158	519	81
LG6		164	472124	Ctg1081	838	148
LG6	81.2	164	472124	Ctg36	327	44
LG6		90	1444234	Ctg36	327	44
LG6		90	1444234	Ctg879	168	16
LG6	82.9	90	1444234	Ctg114	519	84
LG6		90	1444234	Ctg556	68	4
LG6	82.9	2494	11448
LG7		27	2416958	Ctg142	252	34
LG7		27	2416958	Ctg279	265	46
LG7	0/9.1	27	2416958	Ctg331	200	20
LG7		27	2416958	Ctg1350	401	71
LG7	16.4	1117	22755	Ctg1350	401	71
LG7	18.2	27	2416958	Ctg44	180	20
LG7		27	2416958	Ctg1336	476	81
LG7	24.0/24.1	7	2695179	Ctg1336	476	81
LG7	27.9	7	2695179	Ctg497	156	13
LG7		7	2695179	Ctg156	157	16
LG7	31.4	386	43386	Ctg1052	270	42
LG7	32.6	7	2695179	Ctg1052	270	42
LG7	37.5	7	2695179	Ctg196	251	31
LG7	37.9	7	2695179	Ctg994	198	23
LG7		7	2695179	Ctg25	764	89
LG7		78	1145226	Ctg25	764	89
LG7	42.7	78	1145226	Ctg525	77	3
LG7		78	1145226	Ctg198	124	14
LG7		78	1145226	Ctg48	132	9
LG7		78	1145226	Ctg799	275	37
LG7		78	1145226	Ctg986	386	56
LG7		205	290665	Ctg986	386	56
LG7	47.3	371	47932	Ctg205	350	51
LG7	49.3	988	21117	Ctg11	496	85
LG7		988	21117	Ctg385	494	53
LG7	50.8	261	96517	Ctg1275	778	109
LG7		40	1981736	Ctg1140	296	15
LG7		40	1981736	Ctg1321	460	56
LG7		40	1981736	Ctg1141	187	10
LG7		40	1981736	Ctg1137	183	28
LG7		40	1981736	Ctg1133	236	20
LG7		40	1981736	Ctg1328	347	44
LG7	51.7	40	1981736	Ctg334	305	32
LG7	51.7	40	1981736	Ctg11	496	85
LG7	53.3	148	634182	Ctg11	496	85
LG7		61	1669148	Ctg1322	322	44
LG7		61	1669148	Ctg51	617	54
LG7		61	1669148	Ctg1022	490	57
LG7		61	1669148	Ctg802	500	58
LG7	52.5	93	1108919	Ctg802	500	58
LG7		93	1108919	Ctg611	175	15
LG7		93	1108919	Ctg1228	243	17
LG7		93	1108919	Ctg904	521	54
LG7		236	201125	Ctg904	521	54
LG7		23	2670874	Ctg291	328	41
LG7		23	2670874	Ctg386	494	53
LG7		23	2670874	Ctg456	63	7
LG7	56.1/56.4	23	2670874	Ctg390	248	22
LG7	55.8/56.0	23	2670874	Ctg211	288	35
LG7		23	2670874	Ctg134	405	51
LG7	56.8	127	699234	Ctg134	405	51
LG7		127	699234	Ctg464	54	8
LG7	55.6/58.2/60.8	127	699234	Ctg725	151	16
LG7	49.9/57.6/59.3/60.1	127	699234	Ctg768	346	75
LG7		187	339188	Ctg768	346	75
LG7		217	258480	Ctg768	346	75
LG7		217	258480	Ctg406	164	10
LG7		217	258480	Ctg3	154	15
LG7	70.2/71.4	233	235631	Ctg266	130	11
LG7		75	1273673	Ctg172	252	27
LG7		75	1273673	Ctg463	154	13
LG7	79.8	75	1273673	Ctg852	280	23
LG7	80.6	75	1273673	Ctg469	108	4
LG7		75	1273673	Ctg384	212	17
LG7	73.5/75.2/76.1	75	1273673	Ctg894	396	41
LG7		95	1377396	Ctg894	396	41
LG7		95	1377396	Ctg266	130	11
LG7		95	1377396	Ctg513	107	3
LG7		95	1377396	Ctg442	115	10
LG7		95	1377396	Ctg413	146	10
LG7		95	1377396	Ctg341	228	21
LG7	81.6	718	25386	Ctg852	280	23
LG7		46	1811494	Ctg852	280	23
LG7	85.1	46	1811494	Ctg93	301	33
LG7	85.4	199	277642	Ctg852	280	23
LG7		199	277642	Ctg93	301	33
LG7		46	1811494	Ctg438	133	13
LG7	89.9/90.7/91.6/93.1/94.7	46	1811494	Ctg58	354	34
LG7	96.4	46	1811494	Ctg233	168	23
LG7		1218	17767	Ctg233	168	23
LG7		46	1811494	Ctg249	259	27
LG8		3	3706331	Ctg895	290	43
LG8		3	3706331	Ctg327	129	11
LG8		3	3706331	Ctg376	214	19
LG8	0.0/1.9	3	3706331	Ctg90	408	65
LG8	6.8/11.6	3	3706331	Ctg838	332	49
LG8	14.9	3	3706331	Ctg1129	184	21
LG8	20.3	3	3706331	Ctg886	181	15
LG8		3	3706331	Ctg6	439	60
LG8	33.8/36.8	3	3706331	Ctg898	249	25
LG8		3	3706331	Ctg111	321	53
LG8		3	3706331	Ctg428	143	12
LG8	25.2	174	422095	Ctg257	222	23
LG8		13	2933101	Ctg877	130	9
LG8	39.5	13	2933101	Ctg108	450	63
LG8	31.3	549	31678	Ctg108	450	63
LG8		13	2933101	Ctg1239	234	49
LG8	43.6	13	2933101	Ctg449	120	8
LG8		13	2933101	Ctg273	257	27
LG8	45.8	13	2933101	Ctg52	672	118
LG8		17	2950495	Ctg1036	216	18
LG8		17	2950495	Ctg248	908	138
LG8		17	2950495	Ctg40	356	60
LG8		17	2950495	Ctg311	108	14
LG8		17	2950495	Ctg173	409	67
LG8	42.9	111	1277461	Ctg173	409	67
LG8	44.9	111	1277461	Ctg835	109	6
LG8	46.9	111	1277461	Ctg1101	112	2
LG8		111	1277461	Ctg1103	272	30
LG8		206	652665	Ctg301	425	40
LG8		206	652665	Ctg503	72	4
LG8		206	652665	Ctg416	147	7
LG8	46.4	206	652665	Ctg285	202	18
LG8		206	652665	Ctg736	492	71
LG8	45.4	35	2028793	Ctg736	492	71
LG8		35	2028793	Ctg59	274	36
LG8		35	2028793	Ctg174	79	2
LG8		35	2028793	Ctg958	141	10
LG8		35	2028793	Ctg928	617	100
LG8		168	464628	Ctg422	129	13
LG8	46.9	168	464628	Ctg260	262	23
LG8	46.9	240	239543	Ctg792	450	56
LG8		243	347165	Ctg792	450	56
LG8		243	347165	Ctg38	112	7
LG8		94	1095887	Ctg268	159	19
LG8	48.5	94	1095887	Ctg57	505	72
LG8		94	1095887	Ctg924	513	70
LG8		4	3897756	Ctg57	505	72
LG8	47.7	4	3897756	Ctg924	513	70
LG8	47.7	4	3897756	Ctg345	206	15
LG8	47.7/48.3	4	3897756	Ctg55	289	29
LG8	47.7/47.9	4	3897756	Ctg764	501	91
LG8		4	3897756	Ctg189	400	35
LG8		4	3897756	Ctg16	475	64
LG8		134	990084	Ctg16	475	64
LG8		134	990084	Ctg271	643	77
LG8		392	42695	Ctg271	643	77
LG8		110	1069873	Ctg271	643	77
LG8	47.7	110	1069873	Ctg86	475	65
LG8	47.7	110	1069873	Ctg697	506	64
LG8	47.7	159	511094	Ctg697	506	64
LG8		76	1384652	Ctg272	186	18
LG8		76	1384652	Ctg299	145	13
LG8		76	1384652	Ctg1064	250	14
LG8		76	1384652	Ctg195	261	34
LG8	47.7	76	1384652	Ctg162	242	28
LG8		76	1384652	Ctg297	265	23
LG8	47.7/47.8/47.9	770	28371	Ctg297	265	23
LG8		124	912317	Ctg297	265	23
LG8		124	912317	Ctg315	265	39
LG8		124	912317	Ctg7	484	81
LG8		829	90607	Ctg315	265	39
LG8		829	90607	Ctg7	484	81
LG8		274	149348	Ctg7	484	81
LG8		203	337067	Ctg7	484	81
LG8		203	337067	Ctg733	419	58
LG8	47.7	225	305930	Ctg733	419	58
LG8		225	305930	Ctg147	630	83
LG8	47.7	1690	89634	Ctg147	630	83
LG8	81.3	285	76116	Ctg727	441	70
LG8	85.7	166	454647	Ctg727	441	70
LG8		173	396214	Ctg727	441	70
LG8		173	396214	Ctg707	75	2
LG8		173	396214	Ctg202	176	25
LG9		19	2472035	Ctg149	419	57
LG9		19	2472035	Ctg209	305	32
LG9		19	2472035	Ctg961	255	36
LG9	3.3/4.6/5.1/	19	2472035	Ctg49	467	76
LG9	5.1	1887	14006	Ctg49	467	76
LG9	6.5	19	2472035	Ctg917	333	37
LG9		1	5418800	Ctg917	333	37
LG9	5.7/5.9	1	5418800	Ctg951	323	24
LG9		1	5418800	Ctg105	194	35
LG9		1	5418800	Ctg1038	279	31
LG9	15.2/15.9/17.4	1	5418800	Ctg300	623	99
LG9	8.5/18.1/19.2/19.3/20.0/23.9	1	5418800	Ctg152	417	55
LG9	21.3	1	5418800	Ctg459	81	10
LG9		1	5418800	Ctg347	294	29
LG9		1	5418800	Ctg735	523	82
LG9		1	5418800	Ctg75	394	65
LG9	18.4	1	5418800	Ctg163	509	79
LG9		47	1681404	Ctg163	509	79
LG9	29.8/33.8	47	1681404	Ctg82	428	70
LG9		47	1681404	Ctg418	154	12
LG9		47	1681404	Ctg372	157	6
LG9		47	1681404	Ctg103	189	20
LG9		47	1681404	Ctg573	391	52
LG9		135	753700	Ctg1210	165	11
LG9		135	753700	Ctg1211	220	24
LG9		135	753700	Ctg1216	170	15
LG9	32.5	135	753700	Ctg1337	968	143
LG9	28.3/28.6	192	362348	Ctg1337	968	143
LG9	26.9/27.1/27.9/40.8	113	768306	Ctg1337	968	143
LG9		2	4646840	Ctg1337	968	143
LG9		2	4646840	Ctg412	140	8
LG9	35	2	4646840	Ctg816	344	35
LG9		2	4646840	Ctg919	240	30
LG9	36.6/36.8	2	4646840	Ctg1155	260	18
LG9		2	4646840	Ctg1154	91	2
LG9		2	4646840	Ctg460	83	5
LG9	39.5	2	4646840	Ctg379	190	25
LG9	38.2	2	4646840	Ctg433	147	14
LG9	38.7	2	4646840	Ctg34	898	155
LG9		2	4646840	Ctg348	124	7
LG9		2	4646840	Ctg305	282	32
LG9	42.6	2	4646840	Ctg213	945	174
LG9	49.6/51.6	112	753314	Ctg213	945	174
LG9		112	753314	Ctg1212	68	3
LG9	64.5	81	873550	Ctg213	945	174
LG9		32	2098481	Ctg863	445	55
LG9		32	2098481	Ctg772	403	41
LG9		32	2098481	Ctg777	603	111
LG9		32	2098481	Ctg1191	753	144
LG9		32	2098481	Ctg1324	85	2
LG9		38	2122671	Ctg1191	753	144
LG9	34.7	38	2122671	Ctg1053	417	50
LG9	29.3/31.2/31.3	38	2122671	Ctg37	662	106
LG9	31	686	27734	Ctg37	662	106
LG9	29.8	118	818364	Ctg1209	658	104
LG9	31.2/31.3/31.5/32.4	30	2184632	Ctg191	669	85
LG9	30.9/33.3	30	2184632	Ctg179	403	73
LG9	30.3/30.9/32.2	30	2184632	Ctg41	516	87
LG9	31.2	207	426299	Ctg128	391	37
LG9		207	426299	Ctg104	464	63
LG9	31.6	476	37684	Ctg163	509	79
LG9		476	37684	Ctg1305	164	14
LG9	44.9	1032	20787	Ctg305	282	32
LG9	57.6	139	652780	Ctg999	211	18
LG9		139	652780	Ctg795	144	7
LG9		139	652780	Ctg480	138	5
LG10	0.0/1.9	3	3706331	Ctg90	408	65
LG10	0/8.0	3	3706331	Ctg376	214	19
LG10	16.6	3	3706331	Ctg327	129	11
LG10		3	3706331	Ctg895	290	43
LG10		107	702230	Ctg327	129	11
LG10	18.6/21.5/21.6	107	702230	Ctg895	290	43
LG10	25.6/26.0/26.2/27.1	107	702230	Ctg306	160	21
LG11	0/4.9	183	343522	Ctg360	137	8
LG11		128	802595	Ctg471	152	8
LG11		128	802595	Ctg125	253	25
LG11	6.6	128	802595	Ctg369	153	13
LG11		53	1425024	Ctg1067	78	5
LG11	14.6	53	1425024	Ctg405	208	22
LG11		53	1425024	Ctg314	158	26
LG11	25.5	53	1425024	Ctg415	150	19
LG11	26.6/26.8	53	1425024	Ctg170	285	44
LG12	0/5.9/7.1/12.0/21.4	198	237370	Ctg137	296	50
LG12		152	726172	Ctg137	296	50
LG12		152	726172	Ctg429	157	10
* WGS: whole genome shotgun; CB Units: consensus band units.
